# Supplementary material for: Hypericum sampsonii Hance: a review of its botany, traditional uses, phytochemistry, biological activity, and safety
Source: Front Pharmacol. 2023 Sep 19;14:1247675. doi: 10.3389/fphar.2023.1247675 (PMC10546196; doi:10.3389/fphar.2023.1247675)
Supplement: Supplementary file 1 [file Presentation1.zip]

Archive with 2 entries (2 files):
- Supplementary material.docx
- Supplementary material.pdf
